# Supplementary material for: Estimating blue whale skin isotopic incorporation rates and baleen growth rates: Implications for assessing diet and movement patterns in mysticetes
Source: PLoS One. 2017 May 31;12(5):e0177880. doi: 10.1371/journal.pone.0177880 (PMC5451050; doi:10.1371/journal.pone.0177880)
Supplement: S1 Dataset — (XLSX) [file pone.0177880.s012.xlsx]

## Sheet: Skin (Strata)
Zone	Skin strata	Day	Month	Year	Julian Day	Julian Date	δ15N	δ13C	C:N
Gulf of California	Stratum basale	8	3	2002	66	11754	14.66	-15.56	2.7
Gulf of California	Stratum externum	8	3	2002	66	11754	14.5	-15.54	2.8
Gulf of California	Stratum basale	14	3	2002	72	11760	14.78	-15.69	2.7
Gulf of California	Stratum externum	14	3	2002	72	11760	14.74	-15.56	2.8
Gulf of California	Stratum basale	4	3	2003	62	12115	15.16	-17.28	2.9
Gulf of California	Stratum externum	4	3	2003	62	12115	15.39	-17.35	3
Gulf of California	Stratum basale	6	3	2003	64	12117	15.22	-16.9	2.8
Gulf of California	Stratum externum	6	3	2003	64	12117	15.21	-16.88	2.9
Gulf of California	Stratum basale	7	3	2003	65	12118	13.92	-15.59	2.9
Gulf of California	Stratum externum	7	3	2003	65	12118	13.63	-15.5	3
Gulf of California	Stratum basale	7	3	2003	65	12118	14.29	-15.16	2.8
Gulf of California	Stratum externum	7	3	2003	65	12118	13.82	-15.42	3
Gulf of California	Stratum basale	7	3	2003	65	12118	14.55	-17.07	2.9
Gulf of California	Stratum externum	7	3	2003	65	12118	14.49	-17.17	3
Gulf of California	Stratum basale	10	3	2003	68	12121	14.88	-17.02	2.7
Gulf of California	Stratum externum	10	3	2003	68	12121	15.05	-17.08	2.7
Gulf of California	Stratum basale	12	3	2003	70	12123	15.6	-16.45	2.8
Gulf of California	Stratum externum	12	3	2003	70	12123	15.38	-16.42	2.8
Gulf of California	Stratum basale	27	3	2003	85	12138	15.67	-16.92	2.8
Gulf of California	Stratum basale	27	3	2003	85	12138	15.87	-16.09	2.7
Gulf of California	Stratum externum	27	3	2003	85	12138	16.13	-16.32	2.9
Gulf of California	Stratum basale	8	3	2004	67	12485	15.04	-16.04	2.9
Gulf of California	Stratum externum	8	3	2004	67	12485	14.74	-15.99	3
Gulf of California	Stratum basale	8	3	2004	67	12485	14.17	-16.12	2.9
Gulf of California	Stratum externum	8	3	2004	67	12485	14.12	-16.11	2.9
Gulf of California	Stratum basale	8	3	2004	67	12485	14.71	-17.44	2.9
Gulf of California	Stratum basale	8	3	2004	67	12485	14.22	-17.39	3
Gulf of California	Stratum externum	8	3	2004	67	12485	13.85	-17.5	3.2
Gulf of California	Stratum basale	29	1	2005	28	12812	15.18	-16.58	2.8
Gulf of California	Stratum externum	29	1	2005	28	12812	15.25	-16.92	2.6
Gulf of California	Stratum basale	29	1	2005	28	12812	14.5	-15.88	2.9
Gulf of California	Stratum externum	29	1	2005	28	12812	14.25	-15.9	3
Gulf of California	Sloughed skin	3	2	2005	33	12817	12.01	-16.82	3.2
Gulf of California	Stratum basale	4	2	2005	34	12818	14.04	-16.47	2.9
Gulf of California	Stratum externum	4	2	2005	34	12818	13.72	-16.46	3
Gulf of California	Sloughed skin	4	2	2005	34	12818	13.02	-16.46	3.5
Gulf of California	Sloughed skin	4	2	2005	34	12818	14.57	-16.72	3.1
Gulf of California	Stratum basale	23	2	2005	53	12837	14.18	-17.21	2.8
Gulf of California	Stratum externum	23	2	2005	53	12837	14.16	-17.53	3
Gulf of California	Stratum basale	23	2	2005	53	12837	13.91	-17.22	2.8
Gulf of California	Stratum externum	23	2	2005	53	12837	14.26	-17.25	2.9
Gulf of California	Sloughed skin	23	2	2005	53	12837	15.61	-17.22	3
Gulf of California	Stratum basale	25	2	2005	55	12839	15.13	-16.25	2.8
Gulf of California	Stratum externum	25	2	2005	55	12839	14.95	-16.26	3.1
Gulf of California	Sloughed skin	25	2	2009	55	14300	13.99	-16.23	3.5
Gulf of California	Stratum basale	26	2	2005	56	12840	14.63	-16.9	2.5
Gulf of California	Stratum externum	26	2	2005	56	12840	14.4	-17.15	2.9
Gulf of California	Stratum basale	26	2	2005	56	12840	14.81	-16.94	2.9
Gulf of California	Stratum externum	26	2	2005	56	12840	15.11	-17.61	3.1
Gulf of California	Stratum basale	26	2	2005	56	12840	15.09	-16.88	2.9
Gulf of California	Stratum externum	26	2	2005	56	12840	15.32	-17.14	3
Gulf of California	Sloughed skin	26	2	2005	56	12840	14.59	-17.3	3.1
Gulf of California	Stratum basale	13	3	2005	71	12855	14.21	-16.24	2.6
Gulf of California	Stratum externum	13	3	2005	71	12855	14.27	-16.21	3
Gulf of California	Sloughed skin	13	3	2005	71	12855	12.9	-15.77	3
Gulf of California	Sloughed skin	13	3	2005	71	12855	12.35	-15.69	3.1
Gulf of California	Stratum basale	13	3	2005	71	12855	13.79	-20.76	2.5
Gulf of California	Stratum externum	13	3	2005	71	12855	13.52	-16.96	2.7
Gulf of California	Stratum basale	13	3	2005	71	12855	14.2	-16.09	2.6
Gulf of California	Stratum externum	13	3	2005	71	12855	13.96	-16.14	2.7
Gulf of California	Stratum basale	17	3	2005	75	12859	14.4	-16.51	2.8
Gulf of California	Stratum externum	17	3	2005	75	12859	14.59	-16.77	3
Gulf of California	Stratum basale	18	3	2005	76	12860	14.26	-16.12	2.8
Gulf of California	Stratum externum	18	3	2005	76	12860	14.4	-16.16	3
Gulf of California	Stratum basale	18	3	2005	76	12860	14.13	-16.93	3
Gulf of California	Stratum basale	18	3	2005	76	12860	14.32	-16.27	2.5
Gulf of California	Stratum externum	18	3	2005	76	12860	14.5	-16.5	2.6
Gulf of California	Stratum basale	18	3	2005	76	12860	14.11	-16.86	2.6
Gulf of California	Stratum externum	18	3	2005	76	12860	14.31	-16.9	2.6
Gulf of California	Stratum externum	18	3	2005	76	12860	14.47	-16.35	2.9
Gulf of California	Stratum basale	20	3	2005	78	12862	13.77	-16.44	2.6
Gulf of California	Stratum externum	20	3	2005	78	12862	13.5	-16.5	3
Gulf of California	Stratum externum	20	3	2005	78	12862	14.8	-16.88	2.9
Gulf of California	Stratum basale	20	3	2005	78	12862	14.56	-15.8	2.8
Gulf of California	Stratum externum	20	3	2005	78	12862	14.65	-15.87	2.9
Gulf of California	Stratum basale	7	4	2005	96	12880	16.08	-17	2.7
Gulf of California	Stratum externum	7	4	2005	96	12880	16.51	-16.85	2.8
Gulf of California	Sloughed skin	7	4	2005	96	12880	15.56	-17.64	3.6
Gulf of California	Stratum basale	13	4	2005	102	12886	14.28	-16.75	2.5
Gulf of California	Stratum externum	13	4	2005	102	12886	14.1	-17.12	2.7
Gulf of California	Sloughed skin	13	4	2005	102	12886	12.96	-17.06	3.4
Gulf of California	Stratum basale	14	4	2005	103	12887	15.51	-17.6	2.6
Gulf of California	Stratum externum	14	4	2005	103	12887	15.16	-17.61	2.9
Gulf of California	Sloughed skin	14	4	2005	103	12887	14.16	-17.92	3.1
Gulf of California	Stratum basale	14	4	2005	103	12887	15.89	-16.51	2.9
Gulf of California	Stratum externum	14	4	2005	103	12887	15.55	-16.4	3
Gulf of California	Sloughed skin	14	4	2005	103	12887	14.49	-15.94	3.3
Gulf of California	Stratum basale	14	4	2005	103	12887	16.7	-16.76	2.5
Gulf of California	Stratum externum	14	4	2005	103	12887	16.79	-16.91	2.6
Gulf of California	Stratum basale	14	4	2005	103	12887	15.88	-16.85	2.6
Gulf of California	Stratum externum	14	4	2005	103	12887	15.83	-17.01	2.6
Gulf of California	Stratum basale	14	4	2005	103	12887	16.01	-16.63	2.6
Gulf of California	Stratum externum	14	4	2005	103	12887	16.02	-16.73	2.6
Gulf of California	Stratum basale	14	4	2005	103	12887	16.24	-16.45	2.6
Gulf of California	Stratum externum	14	4	2005	103	12887	15.96	-16.58	2.8
Gulf of California	Stratum externum	16	4	2005	105	12889	14.97	-16.45	2.9
Gulf of California	Sloughed skin	16	4	2005	105	12889	14.27	-16.21	3.1
Gulf of California	Stratum basale	18	4	2005	107	12891	15.01	-16.44	2.9
Gulf of California	Stratum externum	18	4	2005	107	12891	15.63	-17.2	2.9
Gulf of California	Sloughed skin	29	1	2006	28	13177	13.35	-16.21	2.9
Gulf of California	Sloughed skin	30	1	2006	29	13178	14.4	-17.15	2.8
Gulf of California	Sloughed skin	30	1	2006	29	13178	15.05	-17.24	3
Gulf of California	Sloughed skin	31	1	2006	30	13179	13.72	-16.6	3.1
Gulf of California	Sloughed skin	31	1	2006	30	13179	13.6	-15.66	2.9
Gulf of California	Sloughed skin	31	1	2006	30	13179	14.52	-17.29	3
Gulf of California	Sloughed skin	1	2	2006	31	13180	13.61	-18.07	3
Gulf of California	Stratum basale	7	2	2006	37	13186	14.57	-17.11	2.6
Gulf of California	Stratum externum	7	2	2006	37	13186	14.56	-16.95	2.6
Gulf of California	Stratum basale	8	2	2006	38	13187	14.78	-16.3	2.5
Gulf of California	Stratum externum	8	2	2006	38	13187	15	-16.01	2.6
Gulf of California	Sloughed skin	9	2	2006	39	13188	14.45	-17.4	3.1
Gulf of California	Stratum basale	9	2	2006	39	13188	14.98	-17.89	2.5
Gulf of California	Stratum externum	9	2	2006	39	13188	15.48	-16.74	2.6
Gulf of California	Sloughed skin	9	2	2006	39	13188	15.04	-17.03	3
Gulf of California	Sloughed skin	10	2	2006	40	13189	14.68	-16.98	2.9
Gulf of California	Sloughed skin	11	2	2006	41	13190	15.04	-16.59	2.9
Gulf of California	Stratum externum	18	2	2006	48	13197	14.7	-17.15	2.6
Gulf of California	Sloughed skin	18	2	2006	48	13197	14.6	-17.2	2.7
Gulf of California	Sloughed skin	20	2	2006	50	13199	14.84	-17.2	3
Gulf of California	Sloughed skin	24	2	2006	54	13203	14.56	-16.53	2.9
Gulf of California	Sloughed skin	1	3	2006	59	13208	15.46	-16.95	2.9
Gulf of California	Sloughed skin	7	3	2006	65	13214	16.13	-16.73	2.8
Gulf of California	Sloughed skin	8	3	2006	66	13215	14.52	-17.57	3
Gulf of California	Sloughed skin	16	3	2006	74	13223	14.81	-16.28	2.81
Gulf of California	Sloughed skin	16	3	2006	74	13223	15.08	-16.24	2.8
Gulf of California	Sloughed skin	16	3	2006	74	13223	15.34	-17.61	2.9
Gulf of California	Sloughed skin	18	3	2006	76	13225	14.62	-16.76	2.9
Gulf of California	Sloughed skin	21	3	2006	79	13228	15.03	-16.9	3
Gulf of California	Sloughed skin	24	3	2006	82	13231	14.23	-17.89	3
Gulf of California	Stratum basale	24	3	2006	82	13231	14.39	-16.44	2.5
Gulf of California	Stratum externum	24	3	2006	82	13231	14.14	-16.49	2.6
Gulf of California	Stratum basale	25	3	2006	83	13232	14.29	-16.13	2.5
Gulf of California	Stratum externum	25	3	2006	83	13232	14.99	-15.95	2.6
Gulf of California	Sloughed skin	25	3	2006	83	13232	15.42	-15.91	2.6
Gulf of California	Stratum basale	25	3	2006	83	13232	13.73	-17.04	2.5
Gulf of California	Stratum externum	25	3	2006	83	13232	14.02	-17.26	2.6
Gulf of California	Stratum basale	25	3	2006	83	13232	14.57	-16.27	2.7
Gulf of California	Stratum externum	25	3	2006	83	13232	14.17	-16.54	2.9
Gulf of California	Sloughed skin	25	3	2006	83	13232	14.49	-16.86	2.9
Gulf of California	Stratum basale	25	3	2006	83	13232	13.75	-16.21	2.8
Gulf of California	Sloughed skin	25	3	2006	83	13232	13.41	-16.48	2.9
Gulf of California	Stratum basale	25	3	2006	83	13232	14.4	-17.02	2.8
Gulf of California	Stratum externum	25	3	2006	83	13232	14.42	-17.18	2.9
Gulf of California	Sloughed skin	25	3	2006	83	13232	14.38	-17.06	2.9
Gulf of California	Stratum basale	25	3	2006	83	13232	14.97	-17.01	2.8
Gulf of California	Stratum externum	25	3	2006	83	13232	15.43	-17.44	2.9
Gulf of California	Sloughed skin	25	3	2006	83	13232	15.17	-17.32	2.9
Gulf of California	Stratum basale	26	3	2006	84	13233	14.65	-16.62	2.9
Gulf of California	Stratum externum	26	3	2006	84	13233	14.77	-16.88	2.9
Gulf of California	Sloughed skin	26	3	2006	84	13233	14.61	-16.96	3
Gulf of California	Sloughed skin	26	3	2006	84	13233	14.8	-16.15	2.8
Gulf of California	Sloughed skin	27	3	2006	85	13234	15.02	-16.77	2.8
Gulf of California	Stratum basale	28	3	2006	86	13235	14.83	-16.78	2.9
Gulf of California	Stratum externum	28	3	2006	86	13235	15.44	-16.76	2.9
Gulf of California	Sloughed skin	4	4	2006	93	13242	15.66	-16.91	2.7
Gulf of California	Stratum basale	22	4	2006	111	13260	14.76	-16.24	2.8
Gulf of California	Stratum externum	22	4	2006	111	13260	14.46	-16.56	2.8
Gulf of California	Sloughed skin	22	4	2006	111	13260	14.62	-16.7	2.8
Gulf of California	Stratum basale	23	4	2006	112	13261	15.54	-16.16	2.8
Gulf of California	Stratum externum	23	4	2006	112	13261	14.99	-16.19	2.9
Gulf of California	Stratum basale	20	1	2007	19	13533	14.39	-17.15	3
Gulf of California	Stratum externum	20	1	2007	19	13533	14.15	-17.1	3
Gulf of California	Sloughed skin	20	1	2007	19	13533	13.61	-17.59	3.1
Gulf of California	Stratum basale	20	1	2007	19	13533	14.9	-17.05	3.3
Gulf of California	Stratum basale	19	2	2007	49	13563	15.14	-16.87	3.1
Gulf of California	Stratum externum	27	2	2007	57	13571	14.32	-15.83	3.1
Gulf of California	Stratum basale	13	3	2007	71	13585	15.52	-16.42	3.1
Gulf of California	Sloughed skin	13	3	2007	71	13585	15.41	-16.08	3
Gulf of California	Stratum basale	13	3	2007	71	13585	14.98	-16.7	3.2
Gulf of California	Stratum basale	13	3	2007	71	13585	14.8	-17.37	2.9
Gulf of California	Stratum basale	13	3	2007	71	13585	13.61	-18.41	3
Gulf of California	Stratum basale	14	3	2007	72	13586	14.55	-16.26	3.1
Gulf of California	Stratum externum	14	3	2007	72	13586	14.51	-16.27	3.2
Gulf of California	Stratum basale	15	3	2007	73	13587	15.04	-17.02	3
Gulf of California	Sloughed skin	16	3	2007	74	13588	15.47	-16.89	3.09
Gulf of California	Sloughed skin	16	3	2007	74	13588	15.7	-16.18	3.33
Gulf of California	Stratum basale	16	3	2007	74	13588	14.75	-16.46	3.19
Gulf of California	Sloughed skin	17	3	2007	75	13589	14.22	-16.8	3.16
Gulf of California	Stratum basale	17	3	2007	75	13589	14.29	-16.53	3.21
Gulf of California	Stratum basale	18	3	2007	76	13590	15.51	-17.22	3.05
Gulf of California	Stratum basale	18	3	2007	76	13590	15.03	-17.13	3.2
Gulf of California	Stratum basale	19	3	2007	77	13591	15.03	-16.34	3.03
Gulf of California	Stratum basale	19	3	2007	77	13591	14.31	-16.58	3.14
Gulf of California	Stratum basale	19	3	2007	77	13591	14.33	-15.89	3.13
Gulf of California	Stratum basale	21	3	2007	79	13593	14.75	-17.18	3.04
Gulf of California	Sloughed skin	21	3	2007	79	13593	14.49	-17.24	3.02
Gulf of California	Stratum basale	21	3	2007	79	13593	14.44	-16.44	3
Gulf of California	Stratum basale	16	4	2007	105	13619	14.91	-16.75	3.18
Gulf of California	Sloughed skin	11	2	2008	41	13920	13.91	-16.7	3.22
Gulf of California	Stratum basale	13	2	2008	43	13922	14.71	-15.84	2.96
Gulf of California	Sloughed skin	13	2	2008	43	13922	14.87	-15.64	3.23
Gulf of California	Sloughed skin	14	2	2008	44	13923	15.24	-16.55	3.16
Gulf of California	Stratum basale	11	2	2008	41	13920	14.09	-16.3	3.14
Gulf of California	Stratum externum	11	2	2008	41	13920	13.6	-16.71	3.25
Gulf of California	Stratum basale	13	2	2008	43	13922	14.75	-16.05	3.29
Gulf of California	Stratum externum	13	2	2008	43	13922	14.94	-16.36	3.49
Gulf of California	Sloughed skin	19	2	2008	49	13928	15.53	-15.99	3.25
Gulf of California	Stratum basale	19	2	2008	49	13928	15.45	-16.54	3.2
Gulf of California	Stratum externum	19	2	2008	49	13928	15.25	-16.57	3.22
Gulf of California	Sloughed skin	20	2	2008	50	13929	15.43	-16.04	3.22
Gulf of California	Stratum externum	21	2	2008	51	13930	13.93	-16.38	3.35
Gulf of California	Sloughed skin	21	2	2008	51	13930	16.29	-16.68	3.27
Gulf of California	Stratum externum	28	3	2008	87	13966	14.83	-16.9	3.15
Gulf of California	Stratum basale	8	4	2008	98	13977	15.2	-16.25	3
Gulf of California	Stratum externum	8	4	2008	98	13977	15.44	-16.38	3.02
Gulf of California	Stratum basale	8	4	2008	98	13977	15.12	-16.24	2.96
Gulf of California	Sloughed skin	8	4	2008	98	13977	14.81	-16.71	3.21
Gulf of California	Stratum basale	23	2	2009	53	14298	15.33	-16.94	2.95
Gulf of California	Stratum externum	23	2	2009	53	14298	15.36	-16.75	3.17
Gulf of California	Sloughed skin	23	2	2009	53	14298	15.28	-16.55	3.11
Gulf of California	Sloughed skin	25	2	2005	55	12839	15.06	-17.47	3.17
Gulf of California	Stratum basale	27	2	2009	57	14302	15.18	-16.81	3.01
Gulf of California	Sloughed skin	27	2	2009	57	14302	15.37	-17.73	3.09
Gulf of California	Stratum basale	11	3	2009	69	14314	15.97	-16.62	3.09
Gulf of California	Sloughed skin	11	3	2009	69	14314	16.32	-16.8	3.23
Gulf of California	Stratum basale	12	3	2009	70	14315	14.98	-16.5	3.12
Gulf of California	Stratum basale	29	3	2009	87	14332	15.72	-15.84	3.01
Gulf of California	Sloughed skin	30	3	2009	88	14333	15.31	-15.46	3.08
Gulf of California	Stratum basale	20	4	2009	109	14354	15.1	-16.62	2.96
Gulf of California	Stratum basale	20	4	2009	109	14354	15.85	-16.26	2.99
Gulf of California	Sloughed skin	20	4	2009	109	14354	15.72	-17.06	3.16
Gulf of California	Stratum basale	28	3	2011	86	15061	14.47	-16.67	3.09
Gulf of California	Stratum externum	28	3	2011	86	15061	14.62	-17.23	3.05
Gulf of California	Stratum externum	12	2	2012	42	15382	15.75	-16.17	3.08
Gulf of California	Sloughed skin	12	2	2012	42	15382	16.3	-16.32	3.15
Gulf of California	Stratum basale	13	2	2012	43	15383	14.4	-17.16	3.19
Gulf of California	Stratum externum	13	2	2012	43	15383	14.18	-16.56	3.05
Gulf of California	Stratum basale	11	3	2012	70	15410	15.35	-15.59	3.08
Gulf of California	Stratum externum	11	3	2012	70	15410	15.79	-16.46	3.35
Gulf of California	Sloughed skin	11	3	2012	70	15410	16.31	-16.02	3.29
Gulf of California	Stratum externum	12	3	2012	71	15411	15.2	-15.99	3.07
Gulf of California	Sloughed skin	12	3	2012	71	15411	16.56	-16.47	3.14
Gulf of California	Stratum basale	14	3	2012	73	15413	13.45	-17.78	3.21
Gulf of California	Stratum externum	14	3	2012	73	15413	12.99	-17.85	3.25
Gulf of California	Stratum externum	14	3	2012	73	15413	15.18	-16.81	3.01
Gulf of California	Stratum basale	22	3	2012	81	15421	15.91	-17.1	3
Gulf of California	Stratum externum	22	3	2012	81	15421	16.11	-17.34	3.11
Gulf of California	Sloughed skin	22	3	2012	81	15421	16.86	-17.02	3.16
Gulf of California	Stratum externum	22	3	2012	81	15421	16.35	-16.16	3.15
Gulf of California	Sloughed skin	22	3	2012	81	15421	16.36	-16.42	3.13
Gulf of California	Stratum basale	23	3	2012	82	15422	16.17	-16.21	3.05
Gulf of California	Stratum externum	23	3	2012	82	15422	16.45	-16.29	3.06
Gulf of California	Stratum basale	23	3	2012	82	15422	14.27	-16.54	3.03
Gulf of California	Stratum externum	23	3	2012	82	15422	14.8	-17.17	3.42
Gulf of California	Stratum basale	24	3	2012	83	15423	15.16	-17.45	3.05
Gulf of California	Stratum externum	24	3	2012	83	15423	14.61	-16.31	3.16
Gulf of California	Stratum externum	24	3	2012	83	15423	13.66	-16.37	3.31
Gulf of California	Stratum externum	4	3	2013	62	15768	15.45	-16.61	3.11
Gulf of California	Sloughed skin	14	3	2013	72	15778	14.65	-16.22	2.9
Gulf of California	Sloughed skin	14	3	2013	72	15778	13.38	-17.67	3.24
Gulf of California	Sloughed skin	16	3	2013	74	15780	16.9	-17	3.12
Gulf of California	Sloughed skin	22	3	2013	80	15786	16.4	-16.88	3.04
Gulf of California	Sloughed skin	5	4	2013	94	15800	15.02	-14.94	3.16
Gulf of California	Sloughed skin	7	4	2013	96	15802	15.06	-14.94	3.24
Gulf of California	Stratum basale	22	4	2013	111	15817	16.29	-17.06	3.02
Gulf of California	Stratum externum	22	4	2013	111	15817	16.29	-17.69	3.2
Gulf of California	Sloughed skin	22	4	2013	111	15817	14.39	-16.71	2.7
Gulf of California	Stratum basale	10	2	2015	40	16476	14.81	-16.67	3.12
Gulf of California	Stratum externum	10	2	2015	40	16476	16.48	-17.13	3.06
Gulf of California	Stratum basale	20	2	2015	50	16486	16.31	-16.78	2.98
Gulf of California	Stratum externum	20	2	2015	50	16486	16.32	-16.59	3.1
Gulf of California	Sloughed skin	9	3	2015	67	16503	14.31	-17.22	2.9
Gulf of California	Sloughed skin	12	3	2015	70	16506	12.24	-15.83	3.25
Gulf of California	Sloughed skin	13	3	2015	71	16507	12.61	-16.56	3.2
Gulf of California	Sloughed skin	13	3	2015	71	16507	12.89	-17.11	3.1
Gulf of California	Stratum basale	19	4	2015	108	16544	16.8	-17.3	3
Gulf of California	Stratum externum	19	4	2015	108	16544	16.9	-17.02	3.1
California Current System	Stratum basale	21	7	1996	202	9698	13.3	-16.3	3.1
California Current System	Stratum basale	21	7	1996	202	9698	12.2	-16.6	3.08
California Current System	Stratum basale	21	7	1996	202	9698	12.3	-16.9	3.17
California Current System	Stratum basale	21	7	1996	202	9698	12.5	-16.8	3.12
California Current System	Stratum basale	21	7	1996	202	9698	12.9	-17	3.19
California Current System	Stratum basale	21	7	1996	202	9698	13.3	-16.7	3.07
California Current System	Stratum externum	28	7	1996	209	9705	12.8	-17.1	3.09
California Current System	Stratum basale	28	7	1996	209	9705	12.9	-17.6	3.37
California Current System	Stratum basale	28	7	1996	209	9705	13.3	-17.1	3.33
California Current System	Stratum basale	28	7	1996	209	9705	12.5	-18	3.42
California Current System	Stratum basale	3	8	1996	215	9711	12.9	-18.4	3.39
California Current System	Stratum basale	4	9	1996	247	9743	12.4	-17.6	3.1
California Current System	Stratum basale	4	9	1996	247	9743	13.3	-17.7	3.27
California Current System	Stratum basale	5	9	1996	248	9744	12.6	-17.1	3.15
California Current System	Stratum basale	5	9	1996	248	9744	12	-18.2	3.42
California Current System	Stratum basale	5	9	1996	248	9744	12.3	-18.1	3.3
California Current System	Stratum basale	5	9	1996	248	9744	11.5	-18.4	3.19
California Current System	Stratum basale	8	9	1996	251	9747	12.7	-17.9	3.4
California Current System	Stratum externum	4	12	1998	337	10564	12.4	-18	3.3
California Current System	Stratum basale	4	12	1998	337	10564	13	-17.8	3.08
California Current System	Stratum basale	8	12	1998	341	10568	13.4	-15.9	3.15
California Current System	Stratum externum	3	8	1998	214	10441	12.7	-17.5	3.28
California Current System	Stratum basale	3	8	1998	214	10441	12.4	-17	3.12
California Current System	Stratum externum	3	8	1998	214	10441	12.3	-17.6	3.24
California Current System	Stratum basale	3	8	1998	214	10441	12.5	-17.3	3.18
California Current System	Stratum externum	12	8	1998	223	10450	12.2	-17.1	3.37
California Current System	Stratum externum	22	8	2000	234	11191	13.3	-16.5	3.19
California Current System	Stratum basale	22	8	2000	234	11191	13.3	-16.2	3.12
California Current System	Stratum externum	22	8	2000	234	11191	11.7	-18.6	3.27
California Current System	Stratum basale	22	8	2000	234	11191	12.1	-18.6	3.14
California Current System	Stratum externum	23	8	2000	235	11192	13	-17.5	3.15
California Current System	Stratum externum	21	8	2000	233	11190	11.9	-17.7	3.17
California Current System	Stratum basale	21	8	2000	233	11190	12.6	-18.3	3.05
California Current System	Stratum basale	21	8	2000	233	11190	12.5	-18.2	3.27
California Current System	Stratum basale	22	8	2000	234	11191	13.5	-16.2	3.07
California Current System	Stratum externum	23	8	2000	235	11192	13	-17.7	3.2
California Current System	Stratum basale	23	8	2000	235	11192	13.9	-17.4	3.07
California Current System	Stratum externum	30	7	2000	211	11168	12.6	-17	3.31
California Current System	Stratum basale	30	7	2000	211	11168	13.4	-16.6	3.21
California Current System	Stratum basale	30	7	2000	211	11168	12.6	-16.2	3.11
California Current System	Stratum basale	30	7	2000	211	11168	12.7	-17.1	3.18
California Current System	Stratum basale	20	6	2001	170	11493	11.8	-17.3	3.19
California Current System	Stratum basale	20	6	2001	170	11493	14.4	-16.1	3.04
California Current System	Stratum basale	20	6	2001	170	11493	14.6	-15.5	2.86
California Current System	Stratum basale	21	6	2001	171	11494	13.5	-16.3	3.04
California Current System	Stratum basale	21	6	2001	171	11494	13.3	-16.6	3.17
California Current System	Stratum basale	21	6	2001	171	11494	12.7	-16.2	3.01
California Current System	Stratum basale	21	6	2001	171	11494	13.6	-16.8	3.18
California Current System	Stratum basale	22	6	2001	172	11495	13.6	-16.6	3.07
California Current System	Stratum basale	22	6	2001	172	11495	13.7	-16.7	3.12
California Current System	Stratum basale	22	6	2001	172	11495	13.4	-17.1	3.18
California Current System	Stratum basale	25	6	2001	175	11498	12.7	-17	3.15
California Current System	Stratum basale	25	6	2001	175	11498	13.9	-17.4	3.05
California Current System	Stratum basale	26	6	2001	176	11499	12	-17.4	3.06
California Current System	Stratum basale	26	6	2001	176	11499	12.5	-16.5	2.91
California Current System	Sloughed skin	20	7	2001	200	11523	13.4	-17.5	3.11
California Current System	Sloughed skin	20	7	2001	200	11523	13.2	-17.5	3.09
California Current System	Sloughed skin	25	7	2001	205	11528	12.5	-17.5	3.16
California Current System	Sloughed skin	25	7	2001	205	11528	12.6	-17.6	3.19
California Current System	Stratum basale	25	7	2001	205	11528	13.9	-17.3	3.09
California Current System	Sloughed skin	25	7	2001	205	11528	13.2	-16.3	3.24
California Current System	Sloughed skin	25	7	2001	205	11528	13.1	-17.1	3.08
California Current System	Sloughed skin	21	8	2001	232	11555	13.2	-18.1	3.11
California Current System	Sloughed skin	21	8	2001	232	11555	12.3	-17	2.94
California Current System	Sloughed skin	21	8	2001	232	11555	13.1	-17.5	3.09
California Current System	Stratum externum	24	8	2001	235	11558	13.3	-17.9	3.31
California Current System	Stratum basale	24	8	2001	235	11558	12.9	-17.5	3.05
California Current System	Stratum basale	24	8	2001	235	11558	11.8	-17.3	3.01
California Current System	Stratum basale	24	8	2001	235	11558	13.1	-15.7	2.93
California Current System	Stratum basale	24	8	2001	235	11558	13.1	-16.1	3.11
California Current System	Stratum basale	25	8	2001	236	11559	12.2	-16.9	3.01
California Current System	Stratum basale	25	8	2001	236	11559	12.3	-16.8	3.07
California Current System	Stratum basale	28	8	2001	239	11562	12.6	-17.1	3.09
California Current System	Stratum basale	28	8	2001	239	11562	13.6	-16.9	3.06
California Current System	Stratum basale	29	8	2001	240	11563	13.6	-17.2	3.03
California Current System	Stratum externum	21	9	2001	263	11586	13.7	-19.4	3.37
California Current System	Stratum basale	21	9	2001	263	11586	13.7	-18.3	3.16
California Current System	Stratum basale	21	9	2001	263	11586	12.7	-17.4	3.05
California Current System	Stratum externum	26	9	2001	268	11591	12	-17	3.24
California Current System	Stratum basale	26	9	2001	268	11591	11.9	-16.3	3.06
California Current System	Stratum externum	26	9	2001	268	11591	11.9	-17.1	3.29
California Current System	Stratum basale	26	9	2001	268	11591	11.3	-16.5	3.1
California Current System	Stratum basale	2	10	2001	274	11597	13.4	-16.9	3
California Current System	Sloughed skin	22	6	2001	172	11495	12.2	-16.7	3.05
California Current System	Stratum externum	23	6	2002	173	11861	13.4	-16.8	3.11
California Current System	Stratum basale	26	6	2002	176	11864	14.1	-16.5	2.95
California Current System	Stratum basale	26	6	2002	176	11864	12.4	-15.8	3.03
California Current System	Stratum externum	26	6	2002	176	11864	12.9	-16.2	3.06
California Current System	Stratum basale	26	6	2002	176	11864	12.8	-16.5	3.01
California Current System	Stratum basale	30	6	2002	180	11868	13.2	-16.7	2.93
California Current System	Stratum basale	30	6	2002	180	11868	12.6	-16.4	2.97
California Current System	Stratum basale	30	6	2002	180	11868	13	-17.2	2.99
California Current System	Sloughed skin	16	9	2002	258	11946	12.5	-16.4	3.1
California Current System	Sloughed skin	18	9	2002	260	11948	13	-15.5	3.3
California Current System	Sloughed skin	18	9	2002	260	11948	13.4	-15.1	3.16
California Current System	Sloughed skin	21	9	2002	263	11951	12.3	-15.5	3.35
California Current System	Stratum basale	21	9	2002	263	11951	13.1	-16.6	3.32
California Current System	Stratum externum	29	7	2002	209	11897	14	-18.1	3.13
California Current System	Stratum basale	29	7	2002	209	11897	13.5	-18.3	3.02
California Current System	Sloughed skin	16	9	2002	258	11946	12.5	-16.4	3.11
California Current System	Stratum externum	8	7	2003	188	12241	14.3	-17.2	3.16
California Current System	Stratum basale	8	7	2003	188	12241	13.8	-16.9	2.96
California Current System	Stratum externum	8	7	2003	188	12241	15.2	-16.6	3.11
California Current System	Stratum basale	8	7	2003	188	12241	14.1	-16.9	2.96
California Current System	Stratum externum	8	7	2003	188	12241	13.6	-16.4	3.14
California Current System	Stratum basale	8	7	2003	188	12241	13.7	-16.5	3.14
California Current System	Stratum externum	8	7	2003	188	12241	16	-16.4	3.15
California Current System	Stratum basale	8	7	2003	188	12241	15.5	-16.6	3.04
California Current System	Stratum externum	8	7	2003	188	12241	14.9	-16.7	3.07
California Current System	Stratum basale	8	7	2003	188	12241	14	-16.7	2.96
California Current System	Stratum externum	25	7	2003	205	12258	12.4	-16.9	3.18
California Current System	Stratum basale	25	7	2003	205	12258	12.4	-16.8	2.96
California Current System	Stratum basale	25	7	2003	205	12258	13.4	-16.7	3.21
California Current System	Sloughed skin	21	8	2003	232	12285	12.9	-17.4	3.06
California Current System	Sloughed skin	22	8	2003	233	12286	14	-16.5	3.06
California Current System	Stratum basale	31	8	2003	242	12295	13.3	-16.8	3.16
California Current System	Stratum externum	1	9	2003	243	12296	13.2	-15.8	3.08
California Current System	Stratum basale	1	9	2003	243	12296	11.9	-15.6	3.02
California Current System	Stratum externum	1	9	2003	243	12296	12.6	-16.9	3.25
California Current System	Stratum basale	1	9	2003	243	12296	12	-16.2	3.07
California Current System	Sloughed skin	25	9	2003	267	12320	13.3	-16.3	3.07
California Current System	Sloughed skin	28	9	2003	270	12323	12.6	-16.4	2.98
California Current System	Stratum externum	8	8	2003	219	12272	13.5	-17.4	3.11
California Current System	Stratum basale	8	8	2003	219	12272	13.2	-17.2	3.06
California Current System	Stratum basale	8	8	2003	219	12272	14.1	-17.4	3.27
California Current System	Stratum externum	8	8	2003	219	12272	14.2	-17.3	3.27
California Current System	Stratum basale	8	8	2003	219	12272	13.6	-17.2	3.12
California Current System	Stratum externum	8	8	2003	219	12272	13.5	-17.3	3.22
California Current System	Stratum basale	8	8	2003	219	12272	13.5	-17.2	2.99
California Current System	Stratum basale	9	8	2003	220	12273	11.4	-17	2.95
California Current System	Stratum externum	9	8	2003	220	12273	10.6	-17.5	3.08
California Current System	Stratum externum	8	12	2003	341	12394	13.5	-15.8	3.08
California Current System	Stratum externum	18	7	2004	199	12617	14.2	-16.9	3.2
California Current System	Stratum externum	26	7	2004	207	12625	14.1	-17.1	3.2
California Current System	Stratum basale	26	7	2004	207	12625	13.5	-16.7	3.18
California Current System	Stratum externum	29	9	2004	272	12690	13.4	-16.9	3.1
California Current System	Stratum basale	29	9	2004	272	12690	12.6	-16.3	3
California Current System	Stratum externum	2	8	2005	213	12997	13.7	-16.2	3.21
California Current System	Stratum basale	2	8	2005	213	12997	13.2	-16.3	3.08
California Current System	Stratum externum	2	8	2005	213	12997	12.7	-16.6	3.17
California Current System	Stratum basale	2	8	2005	213	12997	12.3	-16.5	3.09
California Current System	Stratum externum	16	8	2005	227	13011	16	-18	3.19
California Current System	Stratum basale	16	8	2005	227	13011	15.2	-18.5	3.15
California Current System	Stratum externum	10	10	2005	282	13066	12.9	-16.5	3.1
California Current System	Stratum basale	10	10	2005	282	13066	12.4	-16.7	3.06
California Current System	Stratum externum	9	7	2005	189	12973	13.5	-15.8	3.12
California Current System	Stratum externum	9	7	2005	189	12973	15.6	-17.8	3.05
California Current System	Stratum basale	9	7	2005	189	12973	14.6	-17.9	3.02
California Current System	Stratum externum	9	7	2005	189	12973	15.5	-17.8	3.03
California Current System	Stratum basale	9	7	2005	189	12973	14.7	-17.9	3.05
California Current System	Stratum externum	6	7	2005	186	12970	14.4	-16.4	3.2
California Current System	Stratum basale	6	7	2005	186	12970	13.7	-16	2.99
California Current System	Stratum basale	6	7	2005	186	12970	12.8	-15.7	2.93
California Current System	Stratum basale	8	8	2005	219	13003	12.6	-15.9	3.01
California Current System	Stratum basale	8	8	2005	219	13003	12.8	-16	3.04
California Current System	Stratum basale	9	8	2005	220	13004	13.1	-16.4	3.13
California Current System	Stratum basale	11	8	2005	222	13006	12.4	-16.3	3.26
California Current System	Stratum externum	14	8	2005	225	13009	12.9	-16.7	3.09
California Current System	Stratum basale	14	8	2005	225	13009	12.6	-16.5	3.04
California Current System	Stratum externum	6	7	2005	186	12970	13.8	-16.8	3.2
California Current System	Stratum basale	9	9	2005	251	13035	12.1	-16.1	3.15
California Current System	Stratum basale	9	9	2005	251	13035	14	-16.3	3.15
California Current System	Stratum basale	12	9	2005	254	13038	12.5	-16.7	3.13
California Current System	Stratum externum	27	9	2005	269	13053	12.8	-15.6	3.36
California Current System	Stratum basale	27	9	2005	269	13053	12.1	-15.5	2.98
California Current System	Stratum externum	29	9	2005	271	13055	11.9	-17	3.11
California Current System	Stratum basale	29	9	2005	271	13055	12.1	-17.1	3.15
California Current System	Stratum externum	18	11	2005	321	13105	11.8	-16.4	3.25
California Current System	Stratum basale	18	11	2005	321	13105	11.5	-16.1	2.93
California Current System	Stratum basale	18	11	2005	321	13105	12	-15.6	3.17
California Current System	Sloughed skin	19	10	2006	291	13440	13.42	-16.64	3.1
California Current System	Sloughed skin	19	10	2006	291	13440	13.06	-17.66	3.2
California Current System	Sloughed skin	19	10	2006	291	13440	15.28	-15.8	3.6
California Current System	Sloughed skin	19	10	2006	291	13440	12.73	-17.03	3.3
California Current System	Sloughed skin	20	10	2006	292	13441	14.68	-16.42	3.4
California Current System	Sloughed skin	20	10	2006	292	13441	13.25	-17.21	3.2
California Current System	Sloughed skin	20	10	2006	292	13441	13.37	-16.93	3.6
California Current System	Sloughed skin	20	10	2006	292	13441	13.08	-17.32	3.2
California Current System	Stratum externum	10	6	2008	161	14040	13.3	-16.9	3.26
California Current System	Stratum basale	10	6	2008	161	14040	12.9	-16.5	2.98
California Current System	Stratum externum	10	6	2008	161	14040	12.6	-16.7	3.42
California Current System	Stratum basale	10	6	2008	161	14040	12.5	-16.3	3.05
California Current System	Sloughed skin	11	6	2008	162	14041	12.1	-16.5	3.18
California Current System	Sloughed skin	11	6	2008	162	14041	12	-17.1	3.25
California Current System	Stratum externum	14	6	2008	165	14044	12.5	-16.9	3.34
California Current System	Stratum basale	14	6	2008	165	14044	12.5	-16.4	3.08
California Current System	Sloughed skin	14	8	2008	226	14105	13.2	-16.7	3.15
California Current System	Sloughed skin	15	8	2008	227	14106	13.7	-17.1	3.36
California Current System	Sloughed skin	15	8	2008	227	14106	13.8	-17	3.25
California Current System	Sloughed skin	16	8	2008	228	14107	14	-17.6	3.33
California Current System	Sloughed skin	9	9	2008	252	14131	13.9	-17.7	3.29
California Current System	Sloughed skin	10	9	2008	253	14132	13.3	-17.6	3.25
California Current System	Sloughed skin	12	9	2008	255	14134	12.9	-17.8	3.44
California Current System	Sloughed skin	12	9	2008	255	14134	13.6	-17	3.21
California Current System	Sloughed skin	1	8	2009	212	14457	14.8	-16.5	3.2
California Current System	Sloughed skin	1	8	2009	212	14457	14.7	-16.6	3.18
California Current System	Sloughed skin	1	8	2009	212	14457	14.7	-17.5	3.33
California Current System	Sloughed skin	4	8	2009	215	14460	13.7	-16.1	3.15
California Current System	Sloughed skin	4	8	2009	215	14460	14.1	-16.9	3.28
California Current System	Sloughed skin	4	8	2009	215	14460	13.5	-17.7	3.35
California Current System	Sloughed skin	5	8	2009	216	14461	13.5	-16.6	3.22
California Current System	Sloughed skin	5	8	2009	216	14461	13.2	-17.9	3.24
California Current System	Sloughed skin	16	9	2009	258	14503	13.3	-17.6	3.18
California Current System	Sloughed skin	16	9	2009	258	14503	14.8	-17.2	3.37
California Current System	Sloughed skin	16	9	2009	258	14503	13	-18	3.14
California Current System	Stratum externum	17	9	2009	259	14504	15.1	-16.1	3.07
California Current System	Stratum basale	17	9	2009	259	14504	14.7	-16.4	3.08
California Current System	Sloughed skin	21	9	2009	263	14508	13.9	-16.7	3.39
California Current System	Sloughed skin	21	9	2009	263	14508	13.7	-17.5	3.18
California Current System	Sloughed skin	21	9	2009	263	14508	13.8	-17.3	3.27
California Current System	Stratum externum	10	10	2009	282	14527	14.6	-16.5	3.31
California Current System	Stratum basale	10	10	2009	282	14527	14.4	-16.1	3.03
California Current System	Sloughed skin	26	7	2010	206	14816	14.7	-16.7	3.64
California Current System	Sloughed skin	26	7	2010	206	14816	14.1	-16.4	3.19
California Current System	Sloughed skin	27	7	2010	207	14817	13.9	-16.4	3.12
California Current System	Sloughed skin	27	7	2010	207	14817	14.5	-17.1	3.27
California Current System	Stratum externum	17	8	2010	228	14838	13.3	-17.4	3.23
California Current System	Stratum basale	17	8	2010	228	14838	12.9	-17.6	3.12
California Current System	Sloughed skin	17	8	2010	228	14838	13.9	-16.8	3.17
California Current System	Stratum externum	18	8	2010	229	14839	13.6	-16.3	3.14
California Current System	Stratum basale	18	8	2010	229	14839	13	-16.1	2.98
California Current System	Sloughed skin	23	8	2010	234	14844	14.6	-16.8	3.25
California Current System	Stratum externum	27	8	2010	238	14848	14.4	-16.6	3.38
California Current System	Stratum basale	27	8	2010	238	14848	14	-16.8	3.1
California Current System	Sloughed skin	1	9	2010	243	14853	14.2	-16	3.26
California Current System	Sloughed skin	1	9	2010	243	14853	13.6	-16.3	3.34
California Current System	Sloughed skin	1	9	2010	243	14853	13.9	-15.7	3.12
California Current System	Sloughed skin	2	9	2010	244	14854	13	-17.2	3.12
California Current System	Sloughed skin	2	9	2010	244	14854	13.1	-17	3.16
California Current System	Sloughed skin	3	9	2010	245	14855	13.1	-16.8	3.18
California Current System	Sloughed skin	3	9	2010	245	14855	12.6	-16.7	3.27
California Current System	Sloughed skin	4	9	2010	246	14856	14.6	-16.5	3.28
California Current System	Stratum externum	27	8	2010	238	14848	13.8	-17	3.17
California Current System	Stratum basale	27	8	2010	238	14848	13	-17	2.95
California Current System	Sloughed skin	27	8	2010	238	14848	13.8	-16.6	3.33
California Current System	Sloughed skin	28	8	2010	239	14849	14.4	-16.5	3.39
California Current System	Sloughed skin	31	8	2010	242	14852	13.2	-17.5	3.22
California Current System	Sloughed skin	31	8	2010	242	14852	13.3	-16.8	3.13
California Current System	Sloughed skin	29	8	2010	240	14850	13.8	-16.1	3.25
California Current System	Sloughed skin	22	9	2010	264	14874	14.2	-17.5	3.21
California Current System	Sloughed skin	22	9	2010	264	14874	13.7	-17.5	3.26
California Current System	Sloughed skin	22	9	2010	264	14874	14.1	-16.2	3.43
California Current System	Sloughed skin	22	9	2010	264	14874	13.8	-16.1	3.32
California Current System	Sloughed skin	13	10	2010	285	14895	13.1	-17.7	3.45
California Current System	Sloughed skin	13	10	2010	285	14895	13.4	-15.7	3.19
California Current System	Sloughed skin	12	10	2010	284	14894	13.8	-16.4	3.25
California Current System	Stratum externum	29	7	2011	209	15184	14.2	-16.5	3.17
California Current System	Stratum basale	29	7	2011	209	15184	12.9	-16.2	3.08
California Current System	Sloughed skin	29	7	2011	209	15184	14.3	-16.5	3.15
California Current System	Sloughed skin	29	7	2011	209	15184	14.4	-17.1	3.34
California Current System	Sloughed skin	30	7	2011	210	15185	14.9	-16.3	3.13
California Current System	Stratum externum	30	7	2011	210	15185	14.2	-16.1	3.11
California Current System	Stratum basale	30	7	2011	210	15185	13.8	-16.2	3.05
California Current System	Stratum externum	30	7	2011	210	15185	14.9	-16.4	3.11
California Current System	Stratum basale	30	7	2011	210	15185	14	-16.4	3.04
California Current System	Stratum externum	1	8	2011	212	15187	12.5	-16.3	3.43
California Current System	Stratum basale	1	8	2011	212	15187	12.5	-16.7	3.2
California Current System	Sloughed skin	1	8	2011	212	15187	12.6	-16.2	3.4
California Current System	Stratum externum	2	8	2011	213	15188	14.7	-16.3	3.12
California Current System	Stratum basale	2	8	2011	213	15188	13.9	-16.3	3.04
California Current System	Stratum externum	2	8	2011	213	15188	14.1	-16.8	3.23
California Current System	Stratum basale	2	8	2011	213	15188	14	-16.8	3.07
California Current System	Sloughed skin	2	8	2011	213	15188	14.8	-16.5	3.11
California Current System	Sloughed skin	2	8	2011	213	15188	14.3	-17	3.35
California Current System	Sloughed skin	3	8	2011	214	15189	13.1	-17.3	3.17
California Current System	Sloughed skin	8	8	2011	219	15194	14.7	-16.3	3.12
California Current System	Sloughed skin	6	8	2011	217	15192	13.9	-16.6	3.07
California Current System	Stratum externum	6	8	2011	217	15192	13.6	-16.5	3.18
California Current System	Stratum basale	6	8	2011	217	15192	13.4	-16.6	3.03
California Current System	Sloughed skin	7	8	2011	218	15193	11.8	-18.7	3.17
California Current System	Sloughed skin	9	8	2011	220	15195	13.5	-18.5	3.18
California Current System	Sloughed skin	21	9	2011	263	15238	14	-17.2	3.28
California Current System	Sloughed skin	21	9	2011	263	15238	13.9	-20.6	3.67
California Current System	Sloughed skin	25	9	2011	267	15242	14.1	-18.5	3.26
California Current System	Sloughed skin	25	9	2011	267	15242	13.8	-21.3	3.76
California Current System	Sloughed skin	21	9	2011	263	15238	13.8	-17.4	3.18
Costa Rica Dome	Stratum basale	24	11	1999	327	10919	12.2	-17.2	3.1
Costa Rica Dome	Stratum basale	24	11	1999	327	10919	11.9	-17.1	2.97
Costa Rica Dome	Stratum externum	22	11	1999	325	10917	10.5	-16.8	3.08
Costa Rica Dome	Stratum externum	23	11	1999	326	10918	14.5	-17.6	3.1
Costa Rica Dome	Stratum externum	23	11	1999	326	10918	10.7	-16.9	3.1
Costa Rica Dome	Stratum basale	24	11	1999	327	10919	12.4	-17.1	3.08
Costa Rica Dome	Stratum externum	24	11	1999	327	10919	12.2	-17	3.11
Costa Rica Dome	Stratum basale	24	11	1999	327	10919	12.8	-16.7	3.04
Costa Rica Dome	Stratum externum	24	11	1999	327	10919	11.7	-17.7	3.16
Costa Rica Dome	Stratum externum	14	10	2000	287	11244	11.3	-18.1	3.44
Costa Rica Dome	Stratum basale	14	10	2000	287	11244	11.8	-17.8	3.31
Costa Rica Dome	Stratum externum	14	10	2000	287	11244	11.6	-17.7	3.3
Costa Rica Dome	Stratum basale	14	10	2000	287	11244	11.9	-17.4	3.18
Costa Rica Dome	Stratum externum	1	11	2000	305	11262	11.9	-17.8	3.19
Costa Rica Dome	Stratum basale	1	11	2000	305	11262	11.9	-17.1	3.04
Costa Rica Dome	Stratum basale	24	11	2003	327	12380	10.8	-16.8	3.03

## Sheet: Skin (DMSO & frozen)
Sloughed skin sample code	Preservation	δ15N	δ13C	C:N
1	Frozen	13.61	-18.07	3
1	DMSO	13.7	-16.87	2.9
2	Frozen	13.02	-16.46	3.5
2	DMSO	12.87	-16.39	3.1
3	Frozen	14.57	-16.72	3.1
3	DMSO	14.34	-16.89	3.1
4	Frozen	13.99	-16.23	3.5
4	DMSO	13.82	-16.44	3.2
5	Frozen	14.59	-17.3	3.1
5	DMSO	14.56	-17.44	3.2
6	Frozen	12.9	-15.77	3
6	DMSO	12.89	-16.67	3.2
7	Frozen	12.35	-15.69	3.1
7	DMSO	12.51	-15.96	3.4
8	Frozen	12.61	-16.56	3.2
8	DMSO	12.83	-16.5	3.3
9	Frozen	12.89	-17.11	3.1
9	DMSO	12.99	-17.34	3.3
10	Frozen	14.16	-17.92	3.1
10	DMSO	14.16	-18.03	3.2
11	Frozen	14.27	-16.21	3.1
11	DMSO	13.76	-16.36	3.3
12	Frozen	14.4	-17.15	2.8
12	DMSO	14.48	-17.5	3
13	Frozen	15.05	-17.24	3
13	DMSO	15.11	-17.11	2.9
14	Frozen	13.6	-15.66	2.9
14	DMSO	13.84	-15.67	3
15	Frozen	12.01	-16.82	3.2
15	DMSO	11.45	-17.21	3.5
16	Frozen	14.6	-17.2	2.7
16	DMSO	14.79	-16.96	2.8
17	Frozen	14.84	-17.2	3
17	DMSO	14.86	-16.9	2.9
18	Frozen	14.31	-17.22	2.9
18	DMSO	13.8	-17.55	2.9
19	Frozen	14.81	-16.28	2.8
19	DMSO	14.46	-16.69	2.9
20	Frozen	15.34	-17.61	2.9
20	DMSO	15.06	-17.3	2.8
21	Frozen	14.62	-16.76	2.9
21	DMSO	14.66	-16.61	2.8
22	Frozen	15.03	-16.9	3
22	DMSO	15.02	-16.79	3
23	Frozen	14.49	-16.86	2.9
23	DMSO	14.81	-16.77	2.8
24	Frozen	13.5	-17.4	3.11
24	DMSO	13.2	-17.2	3.06
25	Frozen	13.7	-17.2	3.16
25	DMSO	13.6	-17.2	3.12

## Sheet: Skin (Lipid-extracted & Bulk)
Skin sample code	Treatment	δ15N	δ13C	C:N
1	Lipid-extracted skin	15	-16.7	3.2
1	Bulk skin	14.8	-18.5	4.2
2	Lipid-extracted skin	14.5	-16.3	3.2
2	Bulk skin	14.5	-18	4
3	Lipid-extracted skin	14.7	-16.5	3.2
3	Bulk skin	14.8	-18.7	4.1
4	Lipid-extracted skin	14.3	-16.5	3.2
4	Bulk skin	14.2	-18.7	4.4
5	Lipid-extracted skin	14.3	-16.6	3.1
5	Bulk skin	14.1	-18.1	4.2

## Sheet: Baleen_plates
Baleen_code	cm	δ15N	δ13C	C:N
A	0	12.9	-17.7	3.8
A	1	12.8	-17.3	3.5
A	2	12.6	-17.5	3.5
A	3	12.4	-17.6	3.4
A	4	12.4	-17.3	3.4
A	5	12.3	-17.3	3.4
A	6	12.3	-17.2	3.5
A	7	11.9	-17.1	3.4
A	8	11.6	-17.1	3.4
A	9	11.7	-17	3.4
A	10	11.5	-17	3.4
A	11	11.8	-17	3.4
A	12	12.1	-16.9	3.4
A	13	12.4	-16.7	3.4
A	14	12.6	-16.5	3.4
A	15	12.7	-16.5	3.4
A	16	12.8	-16.5	3.4
A	17	12.6	-16.5	3.4
A	18	12.5	-16.5	3.4
A	19	12.4	-16.3	3.4
A	20	12.5	-16.3	3.4
A	21	12.6	-16.5	3.4
A	22	12.3	-16.9	3.4
A	23	12.1	-17	3.4
A	24	12	-17.3	3.4
A	25	12	-17	3.4
A	26	12.3	-16.7	3.4
A	27	12.5	-16.4	3.4
A	28	12.6	-16.3	3.4
A	29	12.6	-16.3	3.4
A	30	12.6	-16.3	3.4
A	31	12.4	-16.2	3.4
A	32	12.3	-16.3	3.4
A	33	12.1	-16.2	3.4
A	34	12.1	-16.4	3.4
A	35	12.2	-16.6	3.4
A	36	11.9	-16.7	3.4
A	37	11.3	-16.9	3.4
A	38	11.3	-17	3.4
A	39	11.5	-17.1	3.4
A	40	11.7	-16.9	3.4
B	0	13.3	-16.4	3.6
B	1	12.7	-17	3.8
B	2	11.2	-18	3.8
B	3	11.2	-17.4	3.8
B	4	10.9	-17.5	3.7
B	5	11.1	-17.6	3.7
B	6	11.5	-17.4	3.7
B	7	12.6	-17.3	3.6
B	8	13.8	-17	3.7
B	9	14.4	-16.8	3.7
B	10	14.2	-16.5	3.6
B	11	14.4	-16.3	3.6
B	12	14.6	-16.3	3.6
B	13	14.5	-16.2	3.6
B	14	14.2	-16.5	3.6
B	15	14	-16.8	3.6
B	16	13	-17	3.6
B	17	12.4	-17.1	3.6
B	18	12.5	-16.9	3.6
B	19	12.8	-17.1	3.6
B	20	13.5	-16.8	3.6
B	21	13.7	-16.9	3.6
B	22	14.5	-17.6	3.6
B	23	14.7	-17.2	3.7
B	24	14.9	-17	3.6
B	25	14.9	-16.9	3.7
B	26	14.7	-16.9	3.6
B	27	14.5	-16.7	3.6
B	28	14.5	-16.9	3.6
B	29	13.8	-16.8	3.6
B	30	13.2	-17	3.7
B	31	12.5	-17.6	3.6
B	32	12.6	-17.4	3.6
B	33	12.8	-17.4	3.6
B	34	12.8	-17.6	3.6
B	35	13.3	-17.5	3.6
B	36	13.6	-17.5	3.6
B	37	13.9	-17.2	3.7
B	38	13.9	-17.2	3.7
B	39	14.1	-17.3	3.6
B	40	14.1	-16.6	3.6
B	41	14	-17	3.6
B	42	13.8	-17.2	3.6
B	43	13.6	-16.8	3.6
B	44	13.2	-17.1	3.6
B	45	12.8	-16.8	3.6
B	46	12	-17.3	3.6
B	47	11.6	-17.7	3.6
B	48	11.1	-17.7	3.6
B	49	11.2	-17.6	3.6
B	50	11.6	-17.8	3.6
B	51	12.6	-17.2	3.6
B	52	13.2	-17	3.6
B	53	13.7	-17	3.6
B	54	13.8	-16.7	3.6
B	55	13.9	-16.7	3.6
B	56	13.8	-16.1	3.5
B	57	13.9	-16.1	3.5
B	58	13.9	-16.1	3.5
B	59	13.9	-16.2	3.5
B	60	13.8	-16.1	3.5
B	61	13.5	-16.3	3.5
B	62	12.7	-16.5	3.6
B	63	12.1	-16.7	3.5
B	64	12.4	-16.7	3.5
B	65	12.8	-16.7	3.5
B	66	13.4	-16.5	3.6
C	0	12.8	-17	3.5
C	1	13.2	-16.7	3.5
C	2	13.2	-16.6	3.5
C	3	13.4	-16.9	3.5
C	4	13.1	-17.1	3.5
C	5	12.7	-17.2	3.5
C	6	12.3	-17.3	3.5
C	7	12.3	-17.4	3.5
C	8	11.3	-17.6	3.6
C	9	10.9	-17.7	3.6
C	10	11.1	-17.6	3.5
C	11	11.5	-17.5	3.5
C	12	12.1	-17.5	3.5
C	13	12.5	-17.6	3.5
C	14	12.5	-17.8	3.5
C	15	12.8	-17.9	3.5
C	16	13	-18	3.5
C	17	12.8	-17.8	3.5
C	18	12.8	-17.5	3.5
C	19	12.7	-17.3	3.5
C	20	12.9	-17.2	3.5
C	21	12.9	-17.1	3.5
C	22	12.8	-17.1	3.5
C	23	12.6	-17.1	3.5
C	24	12.4	-17.2	3.5
C	25	11.9	-17.3	3.5
C	26	11.5	-17.4	3.5
C	27	10.8	-17.6	3.5
C	28	10.6	-17.7	3.5
C	29	10.6	-17.7	3.5
C	30	10.7	-17.8	3.5
C	31	10.9	-17.7	3.5
C	32	11.3	-17.6	3.5
C	33	11.7	-17.5	3.5
C	34	11.9	-17.6	3.5
C	35	11.8	-17.5	3.5
C	36	12.1	-17.3	3.5
C	37	11.9	-17.1	3.5
C	38	12.3	-17	3.5
C	39	12.6	-16.8	3.5
C	40	12.8	-16.8	3.5
C	41	12.7	-17	3.5
C	42	12.5	-17.2	3.5
C	43	12.1	-17.1	3.5
C	44	11.5	-17.2	3.5
C	45	11.1	-17.2	3.5
C	46	10.9	-17.3	3.5
C	47	10.9	-17.1	3.5
C	48	11.4	-17.1	3.4
C	49	11.8	-17.1	3.5
C	50	12	-17	3.5
C	51	11.7	-16.9	3.5
C	52	11.7	-16.9	3.5
C	53	12	-16.9	3.5
C	54	12.5	-16.7	3.4
C	55	12.8	-16.9	3.5
C	56	12.9	-17.1	3.4
C	57	12.7	-17.1	3.5
C	58	12.4	-17.1	3.4
C	59	12.2	-17.1	3.5
C	60	12	-17.3	3.5
C	61	11.7	-17.5	3.5
C	62	11.3	-17.7	3.5
C	63	11.6	-17.4	3.5
C	64	11.9	-17.3	3.5
C	65	12.1	-17.2	3.4
C	66	12.2	-17.3	3.5
D	0	12.5	-17.6	3.5
D	1	12.2	-17.4	3.5
D	2	12.4	-17.4	3.4
D	3	12.2	-17.2	3.5
D	4	12.3	-17.2	3.5
D	5	12.1	-17.1	3.5
D	6	12.2	-16.9	3.5
D	7	12.2	-16.8	3.5
D	8	12.2	-16.8	3.5
D	9	12.2	-16.8	3.5
D	10	11.9	-16.9	3.5
D	11	11.8	-17	3.5
D	12	11.9	-17	3.5
D	13	12	-17.1	3.4
D	14	12.1	-17.2	3.5
D	15	12.1	-17.2	3.5
D	16	12.1	-17.3	3.5
D	17	12.2	-17.3	3.5
D	18	12.2	-17.2	3.5
D	19	12.4	-17.4	3.5
D	20	12.2	-17.5	3.5
D	21	11.8	-17.5	3.4
D	22	11.9	-17.4	3.4
D	23	12.2	-17.3	3.4
D	24	12.2	-17.3	3.4
D	25	12.3	-17.4	3.4
D	26	12.2	-17.3	3.5
D	27	12.1	-17.2	3.4
D	28	12.1	-17.3	3.4
D	29	11.9	-17.8	3.5
D	30	11.9	-17.9	3.4
D	31	11.7	-18.3	3.5
D	32	11.9	-18.2	3.4
D	33	12	-18	3.4
D	34	12	-17.9	3.4
D	35	11.9	-17.9	3.4
D	36	11.8	-17.9	3.4
D	37	12	-17.8	3.4
D	38	12.3	-17.6	3.4
D	39	12.7	-17.4	3.4
D	40	12.6	-17.3	3.4
D	41	12.6	-17.4	3.4
D	42	12.6	-17.4	3.4
D	43	12.5	-17.5	3.4
D	44	12.3	-17.6	3.4
D	45	12.3	-17.6	3.4
D	46	12.3	-17.6	3.4
D	47	12	-17.6	3.4
D	48	12.3	-17.6	3.4
D	49	12.5	-17.6	3.4
D	50	12.8	-17.5	3.4
D	51	13	-17.4	3.4
D	52	13.1	-17.4	3.4
D	53	13.1	-17.5	3.4
D	54	12.8	-17.4	3.4
E	0	13	-18.1	3.5
E	1	12.9	-18	3.5
E	2	12.9	-18.1	3.4
E	3	12.9	-18.1	3.4
E	4	13	-17.9	3.4
E	5	13	-17.6	3.4
E	6	12.6	-17.6	3.4
E	7	12.2	-17.7	3.5
E	8	12.2	-17.5	3.5
E	9	12.3	-17.4	3.5
E	10	12.4	-17.3	3.5
E	11	12.7	-17	3.5
E	12	12.8	-16.9	3.5
E	13	12.8	-16.8	3.5
E	14	12.7	-16.7	3.5
E	15	12.5	-16.6	3.5
E	16	12.2	-16.6	3.5
E	17	12.2	-16.6	3.5
E	18	12.1	-16.8	3.5
E	19	12.1	-17	3.5
E	20	12.3	-17.1	3.5
E	21	12.3	-17.1	3.5
E	22	12.3	-17.1	3.5
E	23	12.2	-17.3	3.5
E	24	12.4	-17.4	3.5
E	25	12.6	-17.4	3.5
E	26	12.6	-17.4	3.5
E	27	12.6	-17.3	3.5
E	28	12.3	-17.2	3.5
E	29	12.5	-17.2	3.5
E	30	12.4	-17.2	3.5
E	31	12.7	-16.9	3.5
E	32	12.6	-16.7	3.5
E	33	12.6	-16.5	3.5
E	34	12.5	-16.3	3.4
E	35	12.5	-16.7	3.5
E	36	12.4	-17.1	3.4
E	37	12.3	-17.1	3.4
E	38	12.3	-17	3.4
E	39	12.3	-17	3.4
E	40	12.2	-17.1	3.4
E	41	12.2	-17.3	3.4
E	42	12.2	-17.3	3.4
E	43	12.3	-17.2	3.4
E	44	12.4	-17.3	3.4
E	45	12.2	-17.3	3.4
E	46	12.1	-17.4	3.5
E	47	12.1	-17.3	3.4
E	48	12.2	-17.1	3.5
E	49	12.1	-16.8	3.5
E	50	12.1	-16.7	3.5
E	51	12.2	-16.5	3.5
E	52	11.9	-16.5	3.5
E	53	12.2	-16.6	3.5
E	54	12.1	-16.7	3.5
E	55	12	-16.8	3.5
E	56	12.1	-17	3.5
E	57	12.1	-17.1	3.5
E	58	11.9	-17.5	3.5
E	59	12.2	-17.5	3.5
E	60	12.6	-17.2	3.5
E	61	12.7	-16.9	3.5
E	62	12.7	-17.1	3.5
E	63	12.5	-17.3	3.5
E	64	12.4	-17.4	3.5
E	65	12.2	-17.5	3.5
E	66	12.1	-17.5	3.5
E	67	12	-17.6	3.5
E	68	12	-17.5	3.5
E	69	11.9	-17.5	3.5
E	70	12.2	-17.4	3.4
F	0	12.6	-17	3.5
F	1	12.4	-17.1	3.5
F	2	12.2	-17.7	3.4
F	3	12.1	-17.6	3.4
F	4	12.4	-16.9	3.5
F	5	12.1	-16.8	3.4
F	6	12.2	-16.3	3.5
F	7	12.2	-17	3.5
F	8	12.2	-16.9	3.5
F	9	12.3	-16.9	3.4
F	10	12.2	-16.8	3.4
F	11	11.9	-16.8	3.4
F	12	12	-16.9	3.4
F	13	11.9	-17.1	3.4
F	14	11.9	-17.2	3.4
F	15	12	-17.3	3.4
F	16	12.1	-17.4	3.4
F	17	12.1	-17.4	3.4
F	18	11.9	-17.5	3.5
F	19	12.1	-17.4	3.5
F	20	12.2	-17.4	3.5
F	21	12.4	-17.4	3.5
F	22	12.1	-17.5	3.5
F	23	12	-17.5	3.5
F	24	12.1	-17.4	3.5
F	25	12.3	-17.4	3.5
F	26	12.3	-17.3	3.5
F	27	12.4	-17.3	3.5
F	28	12.3	-17.3	3.5
F	29	12.2	-17.2	3.5
F	30	12.1	-17.3	3.5
F	31	11.9	-17.7	3.5
F	32	11.8	-18.1	3.5
F	33	11.8	-18.2	3.5
F	34	12	-18.1	3.5
F	35	12	-17.9	3.5
F	36	11.9	-17.9	3.5
F	37	11.9	-17.9	3.5
F	38	12	-17.9	3.5
F	39	12.2	-17.7	3.5
F	40	12.6	-17.6	3.5
F	41	12.7	-17.4	3.5
F	42	12.6	-17.3	3.5
F	43	12.7	-17.4	3.5
F	44	12.6	-17.4	3.5
F	45	12.4	-17.6	3.5
F	46	12.3	-17.6	3.5
F	47	12.3	-17.6	3.5
F	48	12	-17.6	3.5
F	49	12.3	-17.6	3.5
F	50	12.5	-17.6	3.4
F	51	12.9	-17.6	3.4
F	52	12.9	-17.5	3.5
F	53	12.9	-17.5	3.4
F	54	13	-17.5	3.4
F	55	13	-17.4	3.4
F	56	13	-17.4	3.4
F	57	13	-17.4	3.4
